# Supplementary material for: Genomic and insulin-mediated control of metabolic homeostasis by the mosquito ecdysone-induced gene E93
Source: Proc Natl Acad Sci U S A. 2025 Oct 29;122(44):e2511572122. doi: 10.1073/pnas.2511572122 (PMC12595457; doi:10.1073/pnas.2511572122)
Supplement: Supplementary file 2 — Dataset S01 (XLSX) [file pnas.2511572122.sd01.xlsx]

## Sheet: Sheet1
Dataset S1. List of genes associated with LM and CM identified in RNA-seq data.
iEGFP_VS_iE93
GeneID	log2(Fold change)	FDR	Regulated	Pathway
AAEL009232	1.56955	3.56787e-07	up	Fatty acid biosynthesis
AAEL002237	9.8649	2.59981e-50	up
AAEL005740	-1.16941	0.00191335	down
AAEL006307	-0.944208	0.00269944	down
AAEL004755	-0.618426	0.0251007	down	Fatty acid degradation
AAEL012439	-1.39821	1.31e-09	down
AAEL000370	-1.28671	6.75064e-09	down
AAEL008574	-0.674086	0.0304938	down
AAEL005458	-1.0029	0.000636883	down
AAEL004739	-1.73707	4.56617e-10	down
AAEL007536	-0.540821	0.0459399	down
AAEL014452	-2.7006	2.34862e-24	down
AAEL004137	-1.36367	1.96351e-07	down
AAEL002296	-1.66747	1.26557e-10	down
AAEL010697	-1.66393	3.83402e-09	down
AAEL008006	-2.12373	8.52e-10	down
AAEL015524	-1.83847	4.50934e-11	down
AAEL010146	-1.81059	1.91604e-13	down
AAEL002841	-0.541885	0.0403886	down
AAEL005056	-1.28599	5.34e-08	down
AAEL007555	3.14539	2.79759e-78	up
AAEL013642	2.91966	2.94026e-64	up
AAEL014797	3.08944	4.56005e-21	up
AAEL006634	2.48817	6.50556e-62	up
AAEL006446	-1.21016	1.6783e-05	down	Glycogen/Trehalose metabolism
AAEL010684	-4.58508	1.37336e-76	down
AAEL005617	-2.80594	1.1704e-25	down
AAEL004221	-1.41501	3.97474e-11	down
AAEL010602	-2.60793	0.00174066	down
AAEL000703	-1.88753	4.30462e-10	down
AAEL009838	-1.95047	3.08136e-11	down
AAEL010505	-0.609873	0.0143566	down	Pentose phosphate pathway
AAEL009507	-1.22955	4.83233e-05	down
AAEL004988	-2.07765	6.00524e-21	down	Glycolysis/Gluconeogenesis
AAEL016984	-1.44631	3.98823e-08	down
AAEL001668	-1.47435	2.76131e-06	down
AAEL009387	-1.33083	3.59492e-08	down
AAEL002542	-0.648019	0.00137258	down
AAEL006070	-1.23343	3.07889e-07	down
AAEL006895	-1.5255	1.16744e-15	down
AAEL010037	-2.60709	2.0594e-21	down
AAEL012665	-0.799372	0.00038654	down
AAEL012994	-0.514308	0.04158	down
AAEL012576	-1.01482	0.000128236	down
AAEL014913	-1.16837	0.00436802	down
AAEL001480	1.7538	7.19478e-14	up
AAEL007495	1.78366	2.32177e-06	up
AAEL000006	4.09096	2.17756e-44	up
AAEL000080	4.26305	1.03956e-39	up
AAEL000025	7.89925	4.74505e-25	up
AAEL010814	-0.496829	0.0382873	down	Citrate cycle
AAEL002956	-1.03206	0.000224805	down
AAEL007707	-1.04963	0.0120182	down
AAEL010519	-0.473874	0.0354167	down
AAEL003734	-2.29887	9.56041e-21	down
AAEL004297	-1.52449	1.26446e-07	down
AAEL011789	-1.02014	8.36255e-08	down
AAEL010143	-0.604122	0.000325464	down
AAEL012897	-2.54936	1.65525e-30	down
AAEL012614	-2.9306	1.06841e-26	down
AAEL008167	1.22549	1.63664e-09	up
