# Supplementary material for: Genomic and insulin-mediated control of metabolic homeostasis by the mosquito ecdysone-induced gene E93
Source: Proc Natl Acad Sci U S A. 2025 Oct 29;122(44):e2511572122. doi: 10.1073/pnas.2511572122 (PMC12595457; doi:10.1073/pnas.2511572122)
Supplement: Supplementary file 3 — Dataset S02 (XLSX) [file pnas.2511572122.sd02.xlsx]

## Sheet: Sheet1
Dataset S2. List of the differential peaks identified in the ATAC-seq analysis.
	iEGFP				iE93
PeakID	iEGFP-1	iEGFP-2	iEGFP-3	iEGFP-4	iE93-1	iE93-2	iE93-3	iE93-4
344893	4.87	4.83	0.93	0.96	121	73.65	68.31	31.54
1137	189.86	212.35	205.31	248.93	536	616.24	408.15	694.67
1153	24.34	35.71	19.6	18.33	91	81.84	80.96	87.79
1152	33.1	45.37	63.46	62.72	140	140.76	112.16	142.34
148088	64.26	71.43	50.39	69.47	129	176.77	129.87	172.18
19430	87.63	82.05	96.12	71.4	231	153.86	165.28	196.89
241184	172.33	106.18	125.99	120.61	320	299.53	214.2	299.18
134026	37	37.64	37.33	43.42	93	86.75	115.53	90.35
1138	44.79	34.75	52.26	38.59	117	94.93	81.8	131.26
23809	53.55	46.33	55.99	56.93	128	113.76	93.61	173.88
141496	169.41	172.78	214.64	210.34	471	377.28	274.91	402.31
31826	55.5	58.88	55.99	86.84	170	144.04	99.51	242.92
113330	350.51	220.08	352.76	155.34	103	90.02	135.77	119.33
81157	92.5	60.81	87.72	98.42	196	153.86	183.84	155.13
266731	67.18	75.29	66.26	84.91	160	177.59	105.41	174.73
199707	109.05	70.46	62.53	67.54	31	23.73	30.36	34.09
71959	60.37	53.09	82.12	75.26	29	13.91	26.99	28.13
75999	60.37	37.64	62.53	34.73	132	97.39	86.86	139.79
45179	95.42	109.07	90.52	56.93	150	177.59	161.91	216.5
264636	208.36	174.71	203.44	94.56	98	79.38	50.6	68.19
31821	61.34	74.32	53.19	46.31	169	119.48	79.27	207.12
154216	43.81	75.29	49.46	63.68	172	94.93	115.53	126.15
239662	81.79	79.15	97.06	67.54	157	170.22	113.84	248.03
2169	20.45	21.24	16.8	17.37	72	63.83	41.32	44.32
106101	76.92	64.67	49.46	75.26	153	166.13	96.98	132.97
138220	66.21	56.95	64.39	52.1	119	107.21	107.1	128.71
123720	16.55	18.34	14.93	29.91	65	40.92	72.52	55.4
159410	396.27	382.24	430.22	200.69	194	163.68	185.52	170.47
232856	237.57	224.9	187.58	143.76	124	108.03	76.74	102.28
169539	103.21	112.93	81.19	66.58	192	171.04	141.67	187.52
142583	76.92	94.59	102.65	85.87	215	160.4	134.93	165.36
355359	60.37	53.09	55.99	34.73	122	94.93	92.76	116.77
184399	70.1	94.59	83.06	66.58	147	179.23	108.78	184.96
23824	244.38	205.6	210.91	170.78	387	365	284.19	397.2
266732	100.28	97.49	69.99	65.61	190	185.77	108.78	192.63
13213	69.13	44.4	74.66	61.75	134	108.03	120.59	125.3
278459	55.5	27.99	76.52	63.68	125	166.13	100.35	119.33
29933	26.29	42.47	21.46	41.49	74	63.83	87.7	91.2
123309	130.47	105.21	87.72	77.19	248	174.32	151.79	202.01
123060	97.36	106.18	84.92	105.17	175	157.95	170.34	169.62
278049	51.6	55.98	73.72	59.82	166	107.21	102.04	115.07
154987	112.94	107.14	118.52	55	222	207.87	137.46	275.31
180171	140.2	93.63	107.32	84.91	150	253.7	177.09	272.75
346631	83.73	73.36	77.46	77.19	123	153.86	124.81	162.8
45084	140.2	128.38	92.39	99.38	208	216.05	162.76	301.73
117348	31.16	17.37	25.2	20.26	68	47.47	64.09	61.37
102881	23.37	20.27	15.86	15.44	55	45.83	59.87	43.47
170947	40.89	59.85	41.06	34.73	74	138.31	92.76	89.5
178035	40.89	35.71	64.39	42.45	21	17.19	6.75	5.97
76007	369.01	336.87	279.03	193.94	697	450.93	478.99	600.91
49140	87.63	76.25	81.19	68.5	172	132.58	118.9	147.46
327309	23.37	26.06	22.4	22.19	52	54.83	51.44	74.15
75179	208.36	200.77	215.57	224.81	297	361.73	360.09	319.63
118290	139.23	112.93	120.39	82.98	179	186.59	202.39	249.74
111907	29.21	37.64	34.53	30.88	70	60.56	84.33	75.86
123218	49.66	39.58	42	51.14	8	15.55	21.93	15.34
23811	137.28	114.86	69.99	52.1	218	206.23	149.26	221.61
274335	60.37	57.91	36.4	43.42	146	94.93	94.45	86.09
307071	70.1	91.7	69.06	129.29	227	175.95	135.77	173.03
40138	26.29	28.96	45.73	12.54	68	77.75	67.46	76.71
230094	146.05	183.4	187.58	104.2	105	62.2	68.31	78.42
333932	227.83	168.92	336.89	144.73	92	145.67	82.64	87.79
106266	102.23	110.04	163.31	132.19	57	73.65	68.31	69.04
157216	5.84	13.51	14.93	23.16	74	47.47	29.52	46.03
348872	70.1	59.85	59.73	54.03	126	94.11	106.25	132.11
335261	126.57	108.11	124.12	45.35	40	49.92	42.16	37.5
252701	204.46	107.14	162.38	103.24	50	76.93	74.21	76.71
303403	110.99	81.08	108.25	48.24	38	38.46	36.26	39.21
357122	12.66	13.51	11.2	29.91	34	76.93	49.75	50.29
230373	20.45	15.44	25.2	16.4	48	40.92	59.03	56.26
131746	305.72	275.1	195.04	161.13	135	132.58	129.87	110.81
82453	113.92	114.86	107.32	79.12	177	205.41	148.42	190.07
201111	32.13	21.24	21.46	30.88	75	52.38	65.78	57.11
31827	86.65	54.05	69.06	90.7	125	130.12	152.64	138.93
187331	90.55	83.01	99.86	43.42	38	10.64	26.14	39.21
2363	47.71	49.23	42	51.14	11	24.55	9.28	20.46
165703	18.5	10.62	28.93	22.19	49	52.38	45.54	71.6
58927	236.59	225.87	244.5	164.03	88	97.39	132.4	155.98
28978	148.97	130.31	100.79	78.15	69	42.56	53.13	59.66
141493	176.23	192.08	243.57	230.6	363	428.83	256.36	432.14
33312	119.76	91.7	94.26	111.92	223	157.95	170.34	167.06
194923	208.36	192.08	131.58	94.56	61	63.83	85.17	93.76
7088	37.97	56.95	38.26	21.23	97	84.29	64.09	109.95
217687	140.2	74.32	89.59	69.47	200	186.59	129.02	225.02
78644	162.6	147.68	107.32	115.78	243	229.15	187.21	251.44
123318	74	62.74	60.66	62.72	146	150.58	87.7	112.51
159379	116.84	68.53	103.59	107.1	37	53.2	47.22	58.81
347507	25.31	17.37	14.93	15.44	79	49.92	33.73	45.17
311637	47.71	50.19	32.66	43.42	10	10.64	22.77	15.34
150265	69.13	54.05	69.99	47.28	135	130.12	72.52	154.28
28990	80.81	81.08	81.19	102.27	51	47.47	34.57	42.62
178845	41.87	41.51	54.13	39.56	15	18	16.02	17.9
102153	32.13	29.92	43.86	37.63	107	84.29	49.75	81.83
303324	92.5	87.84	73.72	58.86	165	103.12	150.95	161.09
316748	288.2	188.22	312.63	140.87	115	107.21	113	144.9
266634	17.53	31.85	32.66	6.75	75	64.65	52.28	57.96
106100	74	73.36	64.39	75.26	116	193.14	93.61	152.57
17961	110.02	85.91	85.86	55	49	33.55	33.73	40.91
333262	28.24	24.13	23.33	26.05	75	72.84	40.48	55.4
110408	247.3	209.46	198.78	197.8	369	285.62	317.08	505.45
155878	66.21	51.16	82.12	45.35	144	136.67	77.58	140.64
158901	25.31	25.1	27.06	9.65	61	47.47	49.75	66.48
23672	52.58	57.91	46.66	38.59	105	107.21	71.68	98.87
110700	185.96	119.69	115.72	114.82	310	184.14	226	250.59
190743	344.67	278.96	288.37	136.04	160	117.03	122.28	139.79
208871	235.62	222.97	205.31	172.71	370	297.07	295.99	387.82
178576	242.44	155.4	167.98	191.04	435	300.35	256.36	338.38
37629	93.47	121.62	79.32	74.29	191	189.05	121.43	169.62
343003	60.37	54.05	38.26	45.35	12	25.37	22.77	8.52
180321	47.71	42.47	46.66	19.3	83	95.75	90.23	69.89
72741	120.73	118.73	81.19	85.87	260	165.31	145.05	180.7
270012	211.28	173.74	140.92	190.08	317	312.62	247.08	286.39
91494	28.24	36.68	49.46	33.77	56	90.02	73.37	103.13
239909	278.46	222.01	223.04	217.09	467	347	296.84	479.87
275952	344.67	277.03	269.7	191.04	136	180.86	142.52	167.91
187499	32.13	39.58	26.13	24.12	67	61.38	56.5	84.38
337631	213.23	180.5	146.52	128.33	324	288.89	218.41	327.3
342465	23.37	40.54	20.53	38.59	64	85.93	66.62	61.37
288869	123.65	139	117.59	154.38	245	220.15	182.99	216.5
329792	53.55	47.3	48.53	49.21	128	113.76	54.81	120.18
205442	99.31	85.91	97.99	103.24	39	59.74	51.44	57.11
166584	94.44	119.69	78.39	78.15	157	184.14	123.96	196.04
327889	14.6	12.55	10.27	22.19	41	44.19	32.05	51.99
56105	23.37	39.58	38.26	34.73	83	76.11	49.75	89.5
308380	113.92	98.46	106.39	86.84	166	148.95	167.81	176.44
193135	27.26	32.82	29.86	28.95	71	61.38	44.69	93.76
302649	53.55	56.95	47.59	45.35	25	26.19	16.02	17.05
206700	25.31	17.37	31.73	24.12	54	44.19	64.93	69.04
252329	14.6	18.34	11.2	23.16	42	41.74	44.69	48.58
8202	15.58	27.99	29.86	18.33	49	76.11	34.57	84.38
154996	88.6	94.59	96.12	85.87	142	158.77	124.81	203.71
235357	50.63	41.51	60.66	64.65	20	31.1	20.24	18.75
102461	42.84	54.05	51.33	42.45	18	20.46	11.81	24.72
255073	120.73	151.54	131.58	82.98	212	236.51	162.76	245.48
48673	297.93	203.67	220.24	179.46	504	316.72	330.57	418.51
274450	152.86	87.84	159.58	98.42	233	233.24	190.58	219.05
75979	18.5	21.24	22.4	24.12	53	60.56	42.16	48.58
103405	91.52	93.63	105.45	40.52	41	14.73	43.85	30.68
157597	25.31	26.06	24.26	18.33	59	66.29	40.48	54.55
337496	22.39	27.03	23.33	22.19	54	51.56	45.54	66.48
65256	108.07	93.63	116.65	58.86	55	40.92	43.85	48.58
9168	26.29	26.06	25.2	25.09	48	42.56	87.7	64.78
260061	178.18	127.41	185.71	110.96	100	89.2	71.68	73.3
167917	143.12	126.45	164.25	74.29	73	67.93	69.15	51.14
1309	354.4	346.52	368.62	262.44	198	164.5	197.33	254.85
244131	27.26	46.33	39.2	63.68	91	90.84	69.99	119.33
298988	104.18	92.66	84.92	120.61	178	171.86	167.81	143.2
191785	154.81	149.61	197.84	143.76	289	232.42	219.26	329.86
298158	63.29	45.37	30.8	61.75	101	90.02	96.14	102.28
64416	18.5	27.03	21.46	16.4	78	31.92	42.16	70.75
261565	11.68	14.48	16.8	20.26	42	42.56	50.6	33.24
266962	46.73	47.3	46.66	49.21	102	83.48	95.29	73.3
183489	16.55	26.06	25.2	11.58	53	50.74	45.54	48.58
228348	164.54	176.64	181.98	107.1	299	212.78	274.07	277.01
277994	16.55	23.17	14.93	23.16	44	41.74	53.13	51.14
208631	27.26	22.2	55.99	28.95	103	65.47	63.25	78.42
90856	30.18	26.06	36.4	45.35	70	76.11	81.8	58.81
289991	82.76	49.23	96.12	57.89	126	143.22	111.31	147.46
198071	20.45	27.03	18.66	39.56	66	64.65	59.87	51.14
306783	194.73	169.88	161.45	135.08	312	254.52	210.82	307.7
9059	47.71	55.02	47.59	27.02	7	18.82	15.18	20.46
69347	74	87.84	55.99	71.4	157	113.76	103.72	144.05
221000	56.47	34.75	32.66	65.61	116	82.66	86.86	96.32
9606	115.86	124.52	111.99	100.34	75	40.92	59.03	73.3
61719	34.08	26.06	25.2	38.59	74	72.02	48.07	72.45
24714	113.92	180.5	156.78	160.17	106	83.48	79.27	91.2
218196	196.67	187.26	214.64	93.59	86	100.66	56.5	106.54
154749	86.65	99.42	76.52	71.4	165	124.39	117.22	174.73
138340	46.73	30.89	33.6	40.52	71	81.84	56.5	108.25
270556	157.73	99.42	86.79	107.1	225	214.42	192.27	155.13
135197	20.45	23.17	18.66	9.65	37	44.19	47.22	57.11
79890	112.94	92.66	112.92	108.06	214	139.13	163.6	190.07
235245	191.81	177.61	191.31	125.43	91	91.66	106.25	119.33
333933	243.41	196.91	218.37	131.22	128	110.48	109.63	115.92
154211	16.55	24.13	12.13	12.54	52	40.92	29.52	56.26
154842	74	83.98	89.59	82.98	134	146.49	106.25	198.6
140606	83.73	66.6	80.26	55.96	145	157.95	103.72	108.25
143965	48.68	55.98	43.86	41.49	90	84.29	82.64	90.35
230567	73.02	97.49	46.66	49.21	150	95.75	122.28	150.01
329773	67.18	55.98	84.92	38.59	114	107.21	107.1	132.97
268282	112.94	98.46	139.98	100.34	48	45.01	60.72	85.24
34466	102.23	101.35	99.86	72.36	145	152.22	138.3	191.78
332601	207.38	217.18	157.71	143.76	332	293.8	259.73	277.87
252891	14.6	21.24	12.13	20.26	42	51.56	51.44	31.54
85127	86.65	110.04	100.79	94.56	186	143.22	139.99	168.77
64772	128.52	113.9	90.52	92.63	180	171.86	144.2	207.97
332657	45.76	24.13	35.46	27.98	75	60.56	67.46	73.3
262896	32.13	32.82	37.33	35.7	70	66.29	60.72	75.01
228574	89.57	96.52	107.32	97.45	54	47.47	31.2	70.75
260310	51.6	31.85	44.79	46.31	91	64.65	75.05	123.59
12449	168.44	194.01	151.18	98.42	95	72.02	96.98	78.42
201836	178.18	187.26	173.58	136.04	257	289.71	257.2	236.95
169568	82.76	77.22	108.25	82.01	62	37.65	42.16	42.62
160277	55.5	57.91	60.66	70.43	16	27.01	36.26	31.54
210734	184.99	142.86	143.72	109.03	253	239.79	187.21	300.03
313482	52.58	34.75	25.2	27.98	92	83.48	53.97	73.3
93430	61.34	74.32	40.13	49.21	101	113.76	87.7	112.51
247387	93.47	93.63	121.32	104.2	52	58.11	55.66	69.04
323836	17.53	27.03	13.07	20.26	63	55.65	30.36	50.29
320676	66.21	93.63	67.19	41.49	123	129.3	109.63	127.85
