# Supplementary material for: Genomic and insulin-mediated control of metabolic homeostasis by the mosquito ecdysone-induced gene E93
Source: Proc Natl Acad Sci U S A. 2025 Oct 29;122(44):e2511572122. doi: 10.1073/pnas.2511572122 (PMC12595457; doi:10.1073/pnas.2511572122)
Supplement: Supplementary file 4 — Dataset S03 (XLSX) [file pnas.2511572122.sd03.xlsx]

## Sheet: Sheet1
Dataset S3. Information about differential peaks in the volcano plot.
PeakID	log2(Fold change)	FDR
344893	4.66	1.85e-16
1137	1.4	8.66e-11
1153	1.81	1.55e-07
1152	1.38	4.28e-06
148088	1.25	4.45e-06
19430	1.15	1.15e-05
241184	1.11	2.9e-05
134026	1.31	5.36e-05
1138	1.32	0.000172
23809	1.26	0.000172
141496	1	0.00029
31826	1.35	0.000371
81157	1.02	0.000371
113330	-1.27	0.000371
266731	1.07	0.000927
199707	-1.37	0.00209
71959	-1.46	0.00305
75999	1.22	0.00368
45179	1	0.00388
264636	-1.2	0.00397
31821	1.29	0.00398
2169	1.54	0.00559
154216	1.13	0.00559
239662	1.08	0.00559
123720	1.55	0.00561
106101	1.04	0.00561
138220	0.95	0.00561
232856	-0.95	0.00561
159410	-0.98	0.00561
169539	0.93	0.00589
142583	0.91	0.00597
355359	1.07	0.00629
266732	1.02	0.00698
184399	0.98	0.00698
13213	0.96	0.00698
23824	0.79	0.00698
29933	1.27	0.00713
278459	1.19	0.00713
123309	0.95	0.00716
154987	1.1	0.0074
278049	1.03	0.0074
180171	1.01	0.0074
346631	0.86	0.0074
123060	0.77	0.0074
117348	1.36	0.00861
45084	0.95	0.00861
102881	1.44	0.00957
170947	1.16	0.00957
178035	-1.85	0.00957
76007	0.92	0.0102
49140	0.87	0.0102
327309	1.31	0.0118
111907	1.13	0.0118
118290	0.85	0.0118
75179	0.66	0.0118
123218	-1.58	0.0126
40138	1.35	0.0131
23811	1.09	0.0131
274335	1.09	0.0131
307071	0.99	0.0131
230094	-0.99	0.0131
333932	-1.11	0.0131
106266	-0.92	0.0133
157216	1.78	0.0138
348872	0.91	0.0138
335261	-1.25	0.014
252701	-1.05	0.0141
303403	-1.2	0.0142
357122	1.65	0.0154
230373	1.39	0.0154
131746	-0.88	0.0159
201111	1.25	0.0164
82453	0.79	0.0164
31827	0.86	0.0176
165703	1.44	0.0177
58927	-0.88	0.0177
187331	-1.48	0.0177
2363	-1.54	0.0177
28978	-1.03	0.0178
7088	1.2	0.0185
217687	0.98	0.0185
123318	0.94	0.0185
141493	0.81	0.0185
33312	0.78	0.0185
78644	0.77	0.0185
194923	-1.04	0.0185
347507	1.51	0.0224
159379	-1.01	0.0224
311637	-1.56	0.0224
150265	1.03	0.0225
28990	-0.97	0.0225
178845	-1.41	0.0225
102153	1.16	0.0226
303324	0.89	0.0229
266634	1.5	0.0238
333262	1.26	0.0238
106100	0.96	0.0238
316748	-0.95	0.0238
17961	-1.1	0.0238
110408	0.79	0.0241
155878	1.02	0.0248
158901	1.37	0.0251
23672	0.97	0.0251
180321	1.11	0.0252
37629	0.86	0.0252
110700	0.85	0.0252
178576	0.82	0.0252
208871	0.69	0.0252
190743	-0.96	0.0252
343003	-1.53	0.0252
72741	0.88	0.0258
270012	0.7	0.0258
91494	1.12	0.0259
187499	1.14	0.0274
239909	0.76	0.0274
275952	-0.79	0.0274
342465	1.18	0.0276
329792	1.07	0.0276
337631	0.8	0.0276
288869	0.7	0.0276
205442	-0.89	0.0296
327889	1.5	0.0304
206700	1.24	0.0304
193135	1.19	0.0304
56105	1.13	0.0304
166584	0.84	0.0304
308380	0.7	0.0304
302649	-1.27	0.0304
252329	1.4	0.0307
8202	1.41	0.0308
154996	0.79	0.0308
235357	-1.27	0.0308
102461	-1.34	0.0308
75979	1.24	0.0317
255073	0.81	0.0317
274450	0.81	0.0317
48673	0.8	0.0317
103405	-1.34	0.0327
157597	1.23	0.0328
337496	1.2	0.0328
65256	-1	0.0337
9168	1.25	0.034
260061	-0.85	0.034
167917	-0.96	0.0353
244131	1.08	0.0355
1309	-0.71	0.0355
64416	1.42	0.0363
261565	1.42	0.0363
183489	1.32	0.0363
298158	0.96	0.0363
266962	0.9	0.0363
191785	0.72	0.0363
298988	0.72	0.0363
277994	1.29	0.0368
228348	0.75	0.0368
208631	1.21	0.0371
90856	1.05	0.0372
289991	0.88	0.0372
198071	1.2	0.0382
221000	1.01	0.0384
69347	0.84	0.0384
306783	0.71	0.0384
9059	-1.53	0.0384
9606	-0.86	0.0389
61719	1.11	0.0392
24714	-0.77	0.0392
218196	-0.98	0.0394
154749	0.8	0.0396
138340	1.06	0.0401
270556	0.8	0.0404
135197	1.37	0.0409
79890	0.73	0.042
235245	-0.75	0.0424
333933	-0.77	0.0425
154211	1.45	0.0427
154842	0.82	0.0429
140606	0.85	0.043
143965	0.87	0.0438
230567	0.96	0.0446
329773	0.9	0.0449
268282	-0.92	0.0466
34466	0.74	0.0467
332601	0.68	0.0473
252891	1.37	0.0476
332657	1.05	0.0476
64772	0.73	0.0476
85127	0.71	0.0476
260310	1.02	0.0478
262896	0.98	0.0478
201836	0.62	0.0478
12449	-0.84	0.0478
169568	-0.92	0.0478
228574	-0.94	0.0478
313482	1.11	0.048
210734	0.76	0.048
160277	-1.14	0.048
93430	0.89	0.0485
247387	-0.81	0.0485
323836	1.36	0.0489
320676	0.87	0.0492
