# Supplementary material for: Genomic and insulin-mediated control of metabolic homeostasis by the mosquito ecdysone-induced gene E93
Source: Proc Natl Acad Sci U S A. 2025 Oct 29;122(44):e2511572122. doi: 10.1073/pnas.2511572122 (PMC12595457; doi:10.1073/pnas.2511572122)
Supplement: Supplementary file 5 — Dataset S04 (XLSX) [file pnas.2511572122.sd04.xlsx]

## Sheet: Sheet1
Dataset S4. List of uniquely and commonly regulated genes in RNA-seq and ATAC-seq data for the Venn diagram and UpSet plot.
Group	intersection_number	intersection_elements
ATAC-decreased	29	AAEL004360,AAEL013384,AAEL010844,AAEL014316,AAEL011187,AAEL004041,AAEL007393,AAEL018120,AAEL009509,AAEL006613,AAEL002486,AAEL010217,AAEL009111,AAEL000606,AAEL009874,AAEL010292,AAEL005447,AAEL018348,AAEL001647,AAEL004226,AAEL008193,AAEL006876,AAEL000403,AAEL006475,AAEL006509,AAEL008696,AAEL013608,AAEL012756,AAEL001157
ATAC-increased	97	AAEL000200,AAEL003768,AAEL001181,AAEL000530,AAEL003560,AAEL011366,AAEL013185,AAEL017005,AAEL011231,AAEL004001,AAEL017278,AAEL002030,AAEL008117,AAEL001226,AAEL017412,AAEL014843,AAEL008842,AAEL018140,AAEL003169,AAEL002578,AAEL000616,AAEL003284,AAEL009429,AAEL004012,AAEL009545,AAEL005687,AAEL001344,AAEL001747,AAEL003980,AAEL013473,AAEL009327,AAEL009185,AAEL003495,AAEL008463,AAEL006461,AAEL009032,AAE…
ATAC-increased,ATAC-decreased	0
RNA-down	874	Aedes_aegypti_newGene_8976,Aedes_aegypti_newGene_15382,AAEL010705,AAEL017257,Aedes_aegypti_newGene_15379,AAEL010718,AAEL013129,AAEL007003,AAEL014876,AAEL009433,AAEL003525,AAEL001873,AAEL014874,Aedes_aegypti_newGene_15389,Aedes_aegypti_newGene_15395,AAEL000144,AAEL003538,Aedes_aegypti_newGene_8975,AAEL000796,AAEL007014,AAEL010706,AAEL017404,AAEL000827,AAEL010714,Aedes_aegypti_newGene_15380,AAEL017…
RNA-down,ATAC-decreased	15	AAEL008669,AAEL010366,AAEL009018,AAEL002283,AAEL000044,AAEL002576,AAEL003076,AAEL010481,AAEL011319,AAEL003345,AAEL008370,AAEL008141,AAEL010488,AAEL002880,AAEL000546
RNA-down,ATAC-increased	1	AAEL006487
RNA-down,ATAC-increased,ATAC-decreased	0
RNA-up	1329	AAEL007878,AAEL007387,AAEL000304,AAEL004651,AAEL005683,AAEL015527,AAEL002681,AAEL007041,AAEL019401,AAEL002058,AAEL008785,AAEL004522,AAEL012037,AAEL011206,AAEL015036,AAEL000208,AAEL001173,AAEL005037,AAEL003067,AAEL001512,AAEL015440,AAEL011446,AAEL016991,AAEL010059,AAEL006700,AAEL007879,AAEL005734,AAEL014139,AAEL012898,AAEL014449,AAEL003030,AAEL007967,AAEL000004,AAEL008928,AAEL004688,AAEL015484,AAE…
RNA-up,ATAC-decreased	3	AAEL008138,AAEL009355,AAEL008426
RNA-up,ATAC-increased	30	AAEL017301,AAEL001232,AAEL008054,AAEL003203,AAEL006169,AAEL001062,AAEL008748,AAEL001107,AAEL000213,AAEL010681,AAEL013877,AAEL017029,AAEL005681,AAEL009467,AAEL002610,AAEL000314,AAEL000834,AAEL009588,AAEL006987,AAEL009858,AAEL000006,AAEL004344,AAEL008028,AAEL000080,AAEL005006,AAEL000364,AAEL007653,AAEL009955,AAEL005772,AAEL007815
RNA-up,ATAC-increased,ATAC-decreased	0
RNA-up,RNA-down	0
RNA-up,RNA-down,ATAC-decreased	0
RNA-up,RNA-down,ATAC-increased	0
RNA-up,RNA-down,ATAC-increased,ATAC-decreased	0
